# Supplementary material for: Minnesota Impulse Disorders Interview (MIDI): Validation of a structured diagnostic clinical interview for impulse control disorders in an enriched community sample
Source: Psychiatry Res. 2018 Jul;265:279–83. doi: 10.1016/j.psychres.2018.05.006 (PMC5985960; doi:10.1016/j.psychres.2018.05.006)
Supplement: Supplementary file 1 [file mmc1.zip]

<?xml version="1.0" encoding="UTF-8" standalone="no"?><data:data><datasets><author>JONGRANT@UCHICAGO.EDU</author><type>0</type><dataset><value>1</value><reason>The data that has been used is confidential</reason><comments/></dataset></datasets></data:data>
